# Supplementary material for: Soil Fungal Diversity, Community Structure, and Network Stability in the Southwestern Tibetan Plateau
Source: J Fungi (Basel). 2025 May 19;11(5):389. doi: 10.3390/jof11050389 (PMC12113623; doi:10.3390/jof11050389)
Supplement: Supplementary file 1 [file jof-11-00389-s001.zip]

Archive with 1 entries (1 files):
- jof-3608208-supplementary.pdf
